# Supplementary material for: The Use of Non-Variant Sites to Improve the Clinical Assessment of Whole-Genome Sequence Data
Source: PLoS One. 2015 Jul 6;10(7):e0132180. doi: 10.1371/journal.pone.0132180 (PMC4492948; doi:10.1371/journal.pone.0132180)
Supplement: S4 Table — (ZIP) [file pone.0132180.s009.zip]

Archive with 1 entries (1 files):
- table S4.txt
